# Supplementary material for: Genomic and physiological properties of Anoxybacterium hadale gen. nov. sp. nov. reveal the important role of dissolved organic sulfur in microbial metabolism in hadal ecosystems
Source: Front Microbiol. 2024 Aug 16;15:1423245. doi: 10.3389/fmicb.2024.1423245 (PMC11362086; doi:10.3389/fmicb.2024.1423245)
Supplement: Supplementary file 1 [file Table_1.XLSX]

## Sheet: COG
Supplementary Table 1: The COG categories of strain MT110T and neighboring strains.
	Clostridia strain MT110	Sinanaerobacter chloroacetimidivorans BAD-6	Anaerovorax odorimutans DSM 5092	Eubacterium saphenum ATCC 49989	Eubacterium infirmum F0142	Mogibacterium sp. CM50	Eubacterium brachy ATCC 33089	Eubacterium nodatum ATCC 33099	Mogibacterium timidum ATCC 33093	Eubacterium sulci ATCC 35585	Eubacterium sp. AB3007	Clostridiales bacterium S5-A14a	Eubacterium sulci ATCC 35585	Hornefia porci 68-3-10	Mogibacterium pumilum	Mogibacterium diversum	Eubacterium minutum ATCC 700079	Emergencia timonensis AM07-24	Aminipila luticellarii JN-18	Aminicella lysinilytica	Baileyella intestinalis RF-744-FAT-WT-3	Mogibacterium kristiansenii WCA-MUC-591-APC-4B	Hornefia butyriciproducens WCA-MUC-591-APC-3H	Anaerotruncus colihominis 28	Clostridiales bacterium 16	Emergencia sp. 1XD21-10	Anaerotruncus sp. 80	Aminipila terrae CBA3637	Aminipila butyrica	Mogibacterium timidum W9173	Lentihominibacter faecis BX16	Zhenpiania hominis BX12	Lentihominibacter hominis NSJ-24	Gallibacter intestinalis	Anaerovorax sp. IOR16	Clostridium aminobutyricum	Emergencia timonensis SN18	Eubacterium pyruvativorans i6	Alterileibacterium massiliense Marseille-P3115T	Peptostreptococcaceae bacterium pGA-8	Eubacterium pyruvativorans KHPC4	Eubacterium pyruvativorans KHGC13	Mobilibacterium timonense Marseille-P3194T	Eubacterium infirmum NCTC12940	Bacilliculturomica massiliensis Marseille-P3303	Eubacteriaceae bacterium MGYG-HGUT-00040	Eubacteriaceae bacterium MGYG-HGUT-00063	Firmicutes bacterium MGYG-HGUT-00103	Clostridia bacterium MGYG-HGUT-00126
C	345	309	139	43	76	105	67	70	106	79	142	53	77	160	81	86	77	257	137	126	118	104	145	151	192	147	151	141	159	99	134	186	136	87	160	218	258	117	76	78	124	124	123	76	273	159	229	288	274
D	50	61	38	19	31	16	23	25	23	27	23	23	24	25	17	16	20	43	39	33	23	24	22	48	44	57	48	39	41	20	32	45	32	29	44	35	53	25	23	26	29	29	22	32	39	34	46	38	40
E	378	363	220	66	126	95	71	88	95	127	188	79	118	193	88	99	103	420	245	171	141	158	191	299	267	320	299	265	292	94	173	233	189	92	262	298	435	168	74	117	174	174	158	122	379	198	333	389	338
F	97	92	73	39	64	54	50	58	54	64	66	52	61	77	50	56	57	100	73	67	64	65	74	85	79	85	85	66	71	53	77	71	67	63	75	75	110	68	51	64	68	68	64	65	93	69	92	90	92
G	338	280	73	29	36	40	31	37	37	34	96	27	31	99	29	30	37	121	80	51	66	50	83	80	120	86	80	85	85	37	69	91	65	50	105	101	123	68	33	42	71	71	77	36	185	51	100	186	162
H	169	169	120	42	90	65	77	96	60	89	99	67	82	109	63	65	61	145	78	87	99	93	102	123	113	121	123	105	104	63	94	145	94	55	123	128	150	102	65	90	105	105	87	86	134	105	144	132	164
I	120	127	53	36	57	38	49	56	42	56	70	40	55	86	50	52	56	100	67	59	49	53	70	67	94	69	67	60	79	37	58	89	67	53	62	92	105	61	37	60	66	66	43	57	106	66	93	107	135
J	216	206	199	149	176	180	168	171	170	172	184	154	167	185	167	171	169	211	185	181	174	183	179	200	212	201	200	194	195	174	165	198	188	176	204	196	223	186	159	176	191	191	174	175	199	183	215	203	210
K	394	390	241	45	108	124	90	106	113	95	122	69	88	161	98	101	81	400	197	154	102	109	141	245	325	257	245	250	269	112	129	232	148	102	224	245	435	105	78	114	121	120	116	102	322	150	388	323	344
L	126	161	118	64	98	97	81	107	91	74	92	63	65	126	72	88	80	107	110	106	85	83	109	117	147	138	117	104	116	88	85	125	87	89	120	93	138	103	83	97	110	111	72	97	104	97	144	103	147
M	165	166	127	49	83	63	53	66	63	78	86	53	65	94	61	64	75	126	117	69	91	79	84	96	148	104	96	165	141	65	78	144	96	63	123	132	141	70	58	71	73	73	79	79	152	97	146	148	141
N	70	58	49	3	2	3	4	6	5	3	5	4	2	6	2	2	3	14	46	16	14	5	5	10	48	13	10	53	45	4	5	42	4	6	47	46	16	11	2	4	13	13	7	5	9	5	16	9	16
O	110	121	82	33	51	55	45	57	57	56	67	38	52	63	55	56	53	97	83	57	58	60	61	75	77	75	75	89	90	54	54	94	73	51	84	89	102	73	44	55	69	69	61	55	92	75	98	89	116
P	162	153	127	22	69	68	49	57	64	60	62	54	57	66	61	63	37	140	96	59	73	76	64	99	90	93	99	89	142	67	58	107	84	53	93	143	146	78	61	63	85	85	76	66	144	84	135	147	103
Q	58	80	24	8	17	19	19	21	18	17	29	6	17	40	18	15	19	70	46	25	21	19	32	42	65	42	42	53	54	17	34	59	30	23	39	74	72	16	19	22	17	17	26	13	62	39	65	69	86
R	338	350	203	61	124	112	91	102	108	112	153	82	104	175	98	106	96	329	180	158	133	126	170	251	309	259	251	225	204	102	151	247	179	119	218	212	340	147	79	109	153	153	150	123	299	176	304	300	348
S	166	191	139	37	79	86	59	73	80	73	93	53	65	90	71	84	54	173	114	100	70	70	93	119	127	131	119	147	134	76	81	133	83	73	141	128	179	78	51	77	83	83	83	77	148	79	177	145	163
T	325	280	187	19	49	44	35	48	42	43	58	31	40	82	37	46	43	234	148	104	60	64	68	108	229	113	107	223	201	41	82	145	95	50	192	182	247	61	32	60	72	72	59	47	223	99	227	220	261
U	35	72	39	13	17	24	20	27	20	14	16	16	11	27	14	15	13	26	28	28	26	16	16	23	34	31	23	32	30	20	14	39	22	16	37	22	47	22	21	24	30	30	19	18	31	24	38	32	36
V	79	100	85	22	69	64	61	61	47	54	46	38	52	68	55	39	58	128	72	78	39	40	60	87	121	99	87	72	92	62	56	126	60	42	86	81	163	38	41	44	48	48	38	60	99	90	146	94	104
W	12	32	16	2	2	1	3	2	1	1	2	1	1	2	1	1	1	9	9	10	8	1	2	4	5	4	4	12	10	1	1	6	2	3	15	4	9	7	1	2	9	9	4	2	7	2	8	7	11
X	39	46	51	4	29	37	8	27	21	14	43	10	22	70	43	8	21	17	42	44	27	26	31	45	55	42	45	26	24	23	14	49	7	24	158	14	34	40	15	35	51	56	42	40	27	29	46	25	44
[truncated: 6 more columns]
