# Supplementary material for: Genomic and physiological properties of Anoxybacterium hadale gen. nov. sp. nov. reveal the important role of dissolved organic sulfur in microbial metabolism in hadal ecosystems
Source: Front Microbiol. 2024 Aug 16;15:1423245. doi: 10.3389/fmicb.2024.1423245 (PMC11362086; doi:10.3389/fmicb.2024.1423245)
Supplement: Supplementary file 3 [file Table_3.XLSX]

## Sheet: GH.mod
Supplementary Table 3. The glycoside hydrolase coding genes in strain MT110T.
Locus tag	GH family	SignalP	NCBI annotation	K number	KEGG annotation
FRZ06_00180	GH3		glycosyl hydrolase	K05349	beta-glucosidase [EC:3.2.1.21]
FRZ06_01295	GT84,GH94		glycosyl transferase	K13688	cyclic beta-1,2-glucan synthetase [EC:2.4.1.-]
FRZ06_01435	GH18		glycoside hydrolase family 18 protein	K01183	chitinase [EC:3.2.1.14]
FRZ06_01440	GH18		glycoside hydrolase family 18 protein	K01183	chitinase [EC:3.2.1.14]
FRZ06_01565	CBM50,GH18		LysM peptidoglycan-binding domain-containing protein	K06306	spore germination protein
FRZ06_02770	GH26	SP(Sec/SPI)	endoglucanase	K01218	mannan endo-1,4-beta-mannosidase [EC:3.2.1.78]
FRZ06_04485	GH23	SP(Sec/SPI)	lytic transglycosylase domain-containing protein	K08309	soluble lytic murein transglycosylase [EC:4.2.2.-]
FRZ06_05325	GH13		glycoside hydrolase family 13 protein	K01208	cyclomaltodextrinase / maltogenic alpha-amylase / neopullulanase [EC:3.2.1.54 3.2.1.133 3.2.1.135]
FRZ06_05350	CBM48,GH13		1,4-alpha-glucan branching protein GlgB	K00700	1,4-alpha-glucan branching enzyme [EC:2.4.1.18]
FRZ06_05505	GH4		6-phospho-beta-glucosidase	K01222	6-phospho-beta-glucosidase [EC:3.2.1.86]
FRZ06_06725	GH26		endoglucanase	K01218	mannan endo-1,4-beta-mannosidase [EC:3.2.1.78]
FRZ06_08915	GH18		glycoside hydrolase	K06306	spore germination protein
FRZ06_12030	GH77		4-alpha-glucanotransferase	K00705	4-alpha-glucanotransferase [EC:2.4.1.25]
FRZ06_12725	GH94		glycosyl transferase	K00702	cellobiose phosphorylase [EC:2.4.1.20]
FRZ06_12730	GH1		family 1 glycosylhydrolase	K05350	beta-glucosidase [EC:3.2.1.21]
FRZ06_13700	GH43,CBM32	SP(Sec/SPI)	family 43 glycosylhydrolase	K01198	xylan 1,4-beta-xylosidase [EC:3.2.1.37]
FRZ06_14950	GH23	SP(Sec/SPI)	lytic transglycosylase domain-containing protein
FRZ06_16490	GH18	SP(Sec/SPI)	hypothetical protein	K01183	chitinase [EC:3.2.1.14]
FRZ06_16630	GH5		glycoside hydrolase family 5 protein	K01179	endoglucanase [EC:3.2.1.4]
FRZ06_17335	GH3	LIPO(Sec/SPII)	beta-hexosaminidase	K01207	beta-N-acetylhexosaminidase [EC:3.2.1.52]
FRZ06_18155	GH4		alpha-glucosidase/alpha-galactosidase	K07406	alpha-galactosidase [EC:3.2.1.22]
FRZ06_19580	GH23		lytic transglycosylase domain-containing protein	K21471	peptidoglycan DL-endopeptidase CwlO [EC:3.4.-.-]
