# Supplementary material for: Genomic and physiological properties of Anoxybacterium hadale gen. nov. sp. nov. reveal the important role of dissolved organic sulfur in microbial metabolism in hadal ecosystems
Source: Front Microbiol. 2024 Aug 16;15:1423245. doi: 10.3389/fmicb.2024.1423245 (PMC11362086; doi:10.3389/fmicb.2024.1423245)
Supplement: Supplementary file 4 [file Table_4.XLSX]

## Sheet: Sheet1
Supplementary Table 4. Genes involved in nitrogen fixation, cysteine degradation and sulfite reduction in strain MT110T.
Locus tag	NCBI annotation	KEGG number	KEGG annotation
Nitrogen fixation
FRZ06_05085	iron-sulfur cluster assembly scaffold protein	K04488	nitrogen fixation protein NifU and related proteins
FRZ06_07395	radical SAM protein	K02585	nitrogen fixation protein NifB
FRZ06_07400	hypothetical protein	K02596	nitrogen fixation protein NifX
FRZ06_07405	hydrogenase	K02591	nitrogenase molybdenum-iron protein beta chain [EC:1.18.6.1]
FRZ06_07410	nitrogenase	K02586	nitrogenase molybdenum-iron protein alpha chain [EC:1.18.6.1]
FRZ06_07415	nitrogenase iron protein	K02588	nitrogenase iron protein NifH
FRZ06_16415	homocitrate synthase	K02594	homocitrate synthase NifV [EC:2.3.3.14]
FRZ06_16420	hypothetical protein	K02594	homocitrate synthase NifV [EC:2.3.3.14]
FRZ06_16425	(2Fe-2S) ferredoxin domain-containing protein	K18331	NADP-reducing hydrogenase subunit HndC [EC:1.12.1.3]
FRZ06_16430	nitrogenase cofactor biosynthesis protein NifB	K02592	nitrogenase molybdenum-iron protein NifN
FRZ06_16435	nitrogenase iron-molybdenum cofactor biosynthesis protein NifE	K02587	nitrogenase molybdenum-cofactor synthesis protein NifE
FRZ06_16440	nitrogenase molybdenum-iron protein subunit beta	K02591	nitrogenase molybdenum-iron protein beta chain [EC:1.18.6.1]
FRZ06_16445	nitrogenase molybdenum-iron protein alpha chain	K02586	nitrogenase molybdenum-iron protein alpha chain [EC:1.18.6.1]
FRZ06_16450	P-II family nitrogen regulator	K02590	nitrogen regulatory protein PII 2
FRZ06_16455	P-II family nitrogen regulator	K02589	nitrogen regulatory protein PII 1
FRZ06_16460	nitrogenase iron protein	K02588	nitrogenase iron protein NifH
Cysteine degradation
FRZ06_07250	cysteine desulfurase	K04487	cysteine desulfurase [EC:2.8.1.7]
FRZ06_16310	aminotransferase class V-fold PLP-dependent enzyme	K11717	cysteine desulfurase / selenocysteine lyase [EC:2.8.1.7 4.4.1.16]
FRZ06_16950	cysteine desulfurase	K11717	cysteine desulfurase / selenocysteine lyase [EC:2.8.1.7 4.4.1.16]
FRZ06_01740	D-cysteine desulfhydrase family protein	K05396	D-cysteine desulfhydrase [EC:4.4.1.15]
FRZ06_21180	hypothetical protein	K11717	cysteine desulfurase / selenocysteine lyase [EC:2.8.1.7 4.4.1.16]
Sulfite reduction
FRZ06_00785	hypothetical protein	K16950	anaerobic sulfite reductase subunit A
FRZ06_00790	hydrogenase	K16951	anaerobic sulfite reductase subunit B
FRZ06_00835	anaerobic sulfite reductase subunit AsrB	K16951	anaerobic sulfite reductase subunit B
FRZ06_00840	anaerobic sulfite reductase subunit AsrA	K16950	anaerobic sulfite reductase subunit A
FRZ06_00925	4Fe-4S dicluster domain-containing protein	K00385	anaerobic sulfite reductase subunit C
